# Supplementary material for: iChip-Inspired Isolation, Bioactivities and Dereplication of Actinomycetota from Portuguese Beach Sediments
Source: Microorganisms. 2022 Jul 20;10(7):1471. doi: 10.3390/microorganisms10071471 (PMC9319460; doi:10.3390/microorganisms10071471)
Supplement: Supplementary file 1 [file microorganisms-10-01471-s001.zip]

Archive with 1 entries (1 files):
- microorganisms-1821880-supplementary.pdf
